# Supplementary material for: Beyond the Score Study: Retrospective Analysis of Single-Graft Kidney Transplant with Karpinski Score 4 Versus Score 5 Grafts
Source: Medicina (Kaunas). 2025 Nov 21;61(12):2074. doi: 10.3390/medicina61122074 (PMC12734436; doi:10.3390/medicina61122074)
Supplement: Supplementary file 1 [file medicina-61-02074-s001.zip]

Archive with 1 entries (1 files):
- medicina-3956449-supplementary.pdf
